# Supplementary material for: The Evaluation of Immune Checkpoint Inhibitors and BRAF/MEK Inhibitors in Different Therapy Lines for Metastatic Melanoma: A Retrospective Study
Source: J Clin Med. 2024 Sep 19;13(18):5560. doi: 10.3390/jcm13185560 (PMC11432506; doi:10.3390/jcm13185560)
Supplement: Supplementary file 1 [file jcm-13-05560-s001.zip]

Archive with 1 entries (1 files):
- jcm-3169877-supplementary.pdf
